# Supplementary material for: Potential Association of Cytochrome P450 Copy Number Alteration in Tumour with Chemotherapy Resistance in Lung Adenocarcinoma Patients
Source: Int J Mol Sci. 2023 Aug 29;24(17):13380. doi: 10.3390/ijms241713380 (PMC10487787; doi:10.3390/ijms241713380)
Supplement: Supplementary file 1 [file ijms-24-13380-s001.zip]

Archive with 1 entries (1 files):
- ijms-2564706-supplementary.pdf
